# Supplementary material for: Rare variants and founder effect in the Beauce region of Quebec
Source: Commun Biol. 2025 Aug 8;8:1184. doi: 10.1038/s42003-025-08630-7 (PMC12334588; doi:10.1038/s42003-025-08630-7)
Supplement: Supplementary file 2 — Supplementary Data 1 [file 42003_2025_8630_MOESM2_ESM.xlsx]

## Sheet: Beauce variants
Gene	Chromosome	Position (GRCh38)	HGVS name	Disease (ClinVar ID)	Inheritence	MAF NFE	MAF Beauce	MAF UrbanQc	CR Beauce	CR UrbanQc	Relative frequency difference	Proportion of sharing at the variant's location	Status	Reference in Quebec
SZT2	1	43439025	NM_001365999.1:c.6724C>T	Developmental and epileptic encephalopathy type 18 (429775)	AR	0	0.02414	0	1/21	0	1	1	Founder	Hou et al. 1998
CD247	1	167435434	NM_198053.3:c.301C>T	Immunodeficiency type 25 (419227)	AR	0.0003	0.01701	0.00225	1/29	1/222	0.763314	0.466667	Multiple introductions	NA
FLG	1	152312601-152312604	NM_002016.2:c.2282_2285del	Skin disorders and atopic conditions (16320)	AR	0.0233	0.0473	0.02193	1/11	1/24	0.134707	0.166667	Multiple introductions	NA
LAMB3	1	209618519	NM_000228.3:c.2842del	Amelogenesis imperfecta type IA | Epidermolysis bullosa junctional, type 1A or 1B (372403)	AR/AD	0	0.0102	0	1/49	0	1	1	Founder	Unreported
DPYD	1	97305283	NM_000110.4:c.2275C>T	Dihydropyrimidine dehydrogenase deficiency (370760)	AR	0	0.0137	0.002283	1/37	1/219	0.79541	1	Founder	Unreported
ADAMTSL4	1	150553750-150553769	NM_019032.6:c.767_786del	Ectopia lentis et pupillae (39555)	AR	0.0023	0.006803	0.001687	1/74	1/296	0.786964	1	Founder	Unreported
NPHS2	1	179561327	NM_014625.4:c.413G>A	Kidney diseases and conditions (5360)	AR	0.001	0.01701	0.0005624	1/29	1/889	0.940839	1	Founder	Unreported
MUTYH	1	45331556	NM_001048174.2:c.1103G>A	MUTYH-related cancer predispositions (5294)	AR	0.0059	0.01351	0.008436	1/37	1/59	0.239221	1	Founder	Unreported
ABCA4	1	94037209	NM_000350.3:c.3749T>C	Stargardt disease (99237)	AR	0	0.01701	0	1/29	0	1	1	Founder	Unreported
FMO3	1	171117317	NM_001002294.3:c.1474C>T	Trimethylaminuria (16309)	AR	0.0004	0.0137	0.0005624	1/37	1/889	0.949284	1	Founder	Unreported
ABCA4	1	94063250	NM_000350.3:c.3113C>T	Retinal disorders (7894)	AR	0.0021	0.0102	0.001125	1/49	1/445	0.921127	1	Founder	Zaneveld et al. 2015
TTC7A	2	46994513-46994516	NM_020458.4:c.1001+3_1001+6del	Gastrointestinal defects and immunodeficiency syndrome type 1 (50608)	AR	0	0.02381	0.001687	1/21	1/296	0.928994	0.580952	Founder	Cruz-Marino et al. 2023
GALNT3	2	165761994-165761997	NM_004482.4:c.746_749del	Hyperphosphatemic familial tumoral calcinosis (2203165)	AR	0	0.006757	0.0005624	1/74	1/889	0.929001	0.7	Founder	Unreported
SGO1	3	20183961	NM_001199251.3:c.67A>G	Chronic atrial and intestinal dysrhythmia (162627)	AR	0.0002	0.04392	0.003937	1/11	1/127	0.869236	1	Founder	Chetaille et al. 2014
CCDC39	3	180659582	NM_181426.2:c.610-2A>G	Primary ciliary dyskinesia (216140)	AR	0.0001	0.006757	0.001125	1/74	1/445	0.857976	1	Founder	Unreported
FRAS1	4	78252452	NM_025074.7:c.370C>T	Fraser syndrome type 1 (197861)	AR	0.0002	0.03741	0.001125	1/13	1/445	0.966184	0.580952	Founder	Unreported
HEXB	5	74720644	NM_000521.4:c.1510C>T	Sandhoff disease (3884)	AR	0	0.03061	0.0005624	1/21	1/889	0.967729	0.977778	Founder	Mahdied et al. 2018
SYNE1	6	152321898	NM_182961.4:c.15918-12A>G	Autosomal recessive cerebellar ataxia type 1 (2326)	AR	0	0.02365	0.001125	1/21	1/445	0.935447	0.981818	Founder	Gros-Louis et al. 2007
PKHD1	6	51906230	NM_138694.4:c.6793C>T	Autosomal recessive polycystic kidney disease (1946278)	AR	0	0.04082	0.00226	1/12	1/221	0.890244	0.74359	Founder	Michel et al. 2024
CYP21A2	6	32040110	NM_000500.9:c.844G>T	Congenital adrenal hyperplasia due to 21-hydroxylase deficiency (12151)	AR	0.0037	0.0396	0.00939	1/51	1/107	0.670492	0.214286	Multiple introductions	NA
EYS	6	63721425	NM_001142800.2:c.8606C>G	Retinal disorders (1065672)	AR	0.0004	0.01689	0	1/30	0	1	1	Founder	Unreported
PMS2	7	5982881	NM_000535.7:c.2117del	Lynch syndrome (142765)	AR	0	0.01361	0	1/37	0	1	0.466667	Multiple introductions	NA
CFTR	7	117535286	NM_000492.4:c.617T>G	Cystic fibrosis (7190)	AR	0.0002	0.01712	0.001687	1/29	1/296	0.822485	1	Founder	Scriver, 2001
AUH	9	91220993-91220994	NM_001698.3:c.656-2_656-1del	3-methylglutaconic aciduria type 1 (1067674)	AR	0	0.04082	0.0005624	1/12	1/889	0.983095	0.904762	Founder	Unreported
SMPD1	11	6391623-6391624	NM_000543.5:c.564dup	Niemann-Pick disease type 1 or 2 (632992)	AR	0.0039	0.01701	0.003937	1/29	1/127	0.585904	0.133333	Multiple introductions	NA
DHCR7	11	71435840	NM_001360.3:c.964-1G>C	Smith-Lemli-Opitz syndrome (93725)	AR	0.0092	0.02041	0.005062	1/25	1/99	0.543569	0.0952381	Multiple introductions	NA
CYP27B1	12	57766131	NM_000785.4:c.262del	Vitamin D-dependent rickets type 1A (1664)	AR	0	0.02041	0	1/25	0	1	1	Founder	Bchetnia et al. 2021
PAH	12	102855207	NM_000277.3:c.635T>C	Phenylketonuria (102768)	AR	0	0.01701	0	1/29	0	1	1	Founder	Carter et al. 1998
AAAS	12	53309236	NM_015665.6:c.856C>T	AAA syndrome (1322889)	AR	0.0001	0.03061	0.001125	1/16	1/445	0.955626	1	Founder	Leveille et al. 2018
RNASEH2B	13	50945445	NM_024570.4:c.529G>A	Aicardi-Goutieres syndrome | Cerebral palsy (1262)	AR	0.0024	0.02381	0.006749	1/21	1/74	0.573938	1	Founder	La Piana et al. 2014
GJB2	13	20189547	NM_004004.6:c.35del	Hearing loss and related disorders (17004)	AR	0.0083	0.02027	0.006749	1/25	1/74	0.467591	0.357143	Multiple introductions	NA
LIG4	13	108209175	NM_206937.2:c.2094C>G	DNA ligase IV deficiency (1343557)	AR	0	0.0102	0	1/49	0	1	1	Founder	Unreported
SLC12A6	15	34240660	NM_001365088.1:c.2436+1del	Agenesis of the corpus callosum with peripheral neuropathy (436730)	AR	0	0.01689	0.0005624	1/30	1/889	0.955634	1	Founder	Bchetnia et al. 2021
SPG11	15	44567580	NM_025137.4:c.6598A>T	Hereditary spastic paraplegia type 11 | Amyotrophic lateral sclerosis type 5 | Charcot-Marie-Tooth disease axonal type 2X (572602)	AR	0	0.02365	0.001125	1/21	1/445	0.921127	0.888889	Founder	Estiar, 2022
HEXA	15	72346579-72346580	NM_000520.6:c.1274_1277dup	Tay-Sachs disease | Intellectual disability (3889)	AR	0.0003	0.0102	0	1/49	0	1	1	Founder	Sillon et al. 2020
IVD	15	40415454	NM_002225.5:c.932C>T	Isovaleryl-CoA dehydrogenase deficiency (100060)	AR	0.0012	0.03061	0.0005624	1/16	1/889	0.972688	0.987179	Founder	Unreported
GALNS	16	88824838	NM_000512.5:c.1171A>G	Mucopolysaccharidosis type IV (93162)	AR	0	0.01361	0.00225	1/37	1/222	0.715952	1	Founder	Moisan et al. 2020
USH1G	17	74922961	NM_173477.5:c.113G>A	Usher syndrome type 1G (2918)	AR	0	0.02041	0	1/25	0	1	0.933333	Founder	Bujakowska et al. 2014
UNC13D	17	75840317	NM_199242.3:c.766C>T	Familial hemophagocytic lymphohistiocytosis type 3 (2000)	AR	0	0.01351	0	1/37	0	1	0.8	Founder	Gauthier et al. 2021
CEACAM16	19	44708106	NM_001039213.4:c.1186A>G	Rare genetic deafness (228513)	AR/AD	0	0.01701	0.001125	1/29	1/445	0.911252	1	Founder	Unreported
ABHD12	20	25302322	NM_001042472.3:c.1054C>T	PHARC syndrome (27)	AR	0	0.02027	0	1/25	0	1	1	Founder	Fiskerstrand et al. 2010
ADA	20	44621034	NM_000022.4:c.956_960del	Severe combined immunodeficiency (193544)	AR	0.0002	0.03401	0.00225	1/15	1/222	0.921099	0.653595	Founder	Unreported
CHEK2	22	28695869	NM_007194.4:c.1100del	CHEK2-related cancer predispositions (128042)	AD	0.0024	0.01361	0.0005624	1/37	1/889	0.940839	1	Founder	Fierheller et al. 2021
