# Supplementary material for: Rare variants and founder effect in the Beauce region of Quebec
Source: Commun Biol. 2025 Aug 8;8:1184. doi: 10.1038/s42003-025-08630-7 (PMC12334588; doi:10.1038/s42003-025-08630-7)
Supplement: Supplementary file 3 — Supplementary Data 2 [file 42003_2025_8630_MOESM3_ESM.xlsx]

## Sheet: MAF and CR comparisons
HGVS name	Minor allele frequency (MAF)				Carrier rate (UrbanQc)
	MAF Beauce	MAF Beauce (unrelated)	MAF UrbanQc	MAF UrbanQc (unrelated)	CR Beauce	CR Beauce (unrelated)	CR UrbanQc	CR UrbanQc (unrelated)
NM_000022.4:c.956_960del	0.02839	0.03401	0.00224	0.00225	1/18	1/15	1/223	1/222
NM_000110.4:c.2275C>T	0.01111	0.0137	0.002273	0.002283	1/45	1/37	1/220	1/219
NM_000228.3:c.2842del	0.009464	0.0102	0	0	1/53	1/49	0	0
NM_000277.3:c.635T>C	0.0142	0.01701	0	0	1/35	1/29	0	0
NM_000350.3:c.3113C>T	0.0142	0.0102	0.00112	0.001125	1/35	1/49	1/447	1/445
NM_000350.3:c.3749T>C	0.009464	0.01701	0	0	1/53	1/29	0	0
NM_000492.4:c.617T>G	0.009464	0.01712	0.00168	0.001687	1/53	1/29	1/298	1/296
NM_000512.5:c.1171A>G	0.007886	0.01361	0.00224	0.00225	1/63	1/37	1/223	1/222
NM_000520.6:c.1274_1277dup	0.009464	0.0102	0	0	1/53	1/49	0	0
NM_000521.4:c.1510C>T	0.01735	0.03061	0.0005599	0.0005624	1/35	1/21	1/893	1/889
NM_000785.4:c.262del	0.009464	0.02041	0	0	1/53	1/25	0	0
NM_001002294.3:c.1474C>T	0.01104	0.0137	0.0005599	0.0005624	1/45	1/37	1/893	1/889
NM_001039213.4:c.1186A>G	0.01262	0.01701	0.00112	0.001125	1/40	1/29	1/447	1/445
NM_001042472.3:c.1054C>T	0.0142	0.02027	0	0	1/35	1/25	0	0
NM_001048174.2:c.1103G>A	0.01104	0.01351	0.008399	0.008436	1/45	1/37	1/60	1/59
NM_001142800.2:c.8606C>G	0.0142	0.01689	0	0	1/35	1/30	0	0
NM_001199251.3:c.67A>G	0.02997	0.04392	0.003919	0.003937	1/17	1/11	1/128	1/127
NM_001365088.1:c.2436+1del	0.01262	0.01689	0.0005599	0.0005624	1/40	1/30	1/893	1/889
NM_001365999.1:c.6724C>T	0.01577	0.02414	0	0	1/32	1/21	0	0
NM_001698.3:c.656-2_656-1del	0.03312	0.04082	0.0005599	0.0005624	1/15	1/12	1/893	1/889
NM_002225.5:c.932C>T	0.0205	0.03061	0.0005599	0.0005624	1/24	1/16	1/893	1/889
NM_004482.4:c.746_749del	0.007886	0.006757	0.0005599	0.0005624	1/63	1/74	1/893	1/889
NM_007194.4:c.1100del	0.009464	0.01361	0.0005599	0.0005624	1/53	1/37	1/893	1/889
NM_014625.4:c.413G>A	0.009464	0.01701	0.0005599	0.0005624	1/53	1/29	1/893	1/889
NM_015665.6:c.856C>T	0.02524	0.03061	0.00112	0.001125	1/20	1/16	1/447	1/445
NM_019032.6:c.767_786del	0.007886	0.006803	0.00168	0.001687	1/63	1/74	1/298	1/296
NM_020458.4:c.1001+3_1001+6del	0.02366	0.02381	0.00168	0.001687	1/21	1/21	1/298	1/296
NM_024570.4:c.529G>A	0.01577	0.02381	0.006719	0.006749	1/32	1/21	1/74	1/74
NM_025074.7:c.370C>T	0.03312	0.03741	0.00112	0.001125	1/15	1/13	1/447	1/445
NM_025137.4:c.6598A>T	0.0142	0.02365	0.00112	0.001125	1/35	1/21	1/447	1/445
NM_138694.4:c.6793C>T	0.0205	0.04082	0.00225	0.00226	1/24	1/12	1/222	1/221
NM_173477.5:c.113G>A	0.009464	0.02041	0	0	1/53	1/25	0	0
NM_181426.2:c.610-2A>G	0.007886	0.006757	0.00112	0.001125	1/63	1/74	1/447	1/445
NM_182961.4:c.15918-12A>G	0.01735	0.02365	0.00112	0.001125	1/29	1/21	1/447	1/445
NM_199242.3:c.766C>T	0.009464	0.01351	0	0	1/53	1/37	0	0
NM_206937.2:c.2094C>G	0.009464	0.0102	0	0	1/53	1/49	0	0
